# Supplementary material for: Modulating Exciton Dynamics Through Fluorescent Side Group Incorporation in Benzodithiophene-Benzotriazole-Isoindigo Terpolymers
Source: Polymers (Basel). 2026 Jun 22;18(12):1554. doi: 10.3390/polym18121554 (PMC13306971; doi:10.3390/polym18121554)
Supplement: Supplementary file 1 [file polymers-18-01554-s001.zip]

Archive with 1 entries (1 files):
- polymers-4368683-supplementary.pdf
